# Supplementary material for: Efficacy and Safety of Native and Recombinant Zona Pellucida Immunocontraceptive Vaccines Formulated with Non-Freund’s Adjuvants in Donkeys
Source: Vaccines (Basel). 2022 Nov 24;10(12):1999. doi: 10.3390/vaccines10121999 (PMC9788400; doi:10.3390/vaccines10121999)
Supplement: Supplementary file 1 [file vaccines-10-01999-s001.zip]

Archive with 1 entries (1 files):
- vaccines-1950390-supplementary.pdf
